# Supplementary material for: New Low Morphine Opium Poppy Genotype Obtained by TILLING Approach
Source: Plants (Basel). 2023 Feb 28;12(5):1077. doi: 10.3390/plants12051077 (PMC10005565; doi:10.3390/plants12051077)
Supplement: Supplementary file 1 [file plants-12-01077-s001.zip]

Archive with 1 entries (1 files):
- plants-2194218-supplementary.xlsx
