# Supplementary material for: New Low Morphine Opium Poppy Genotype Obtained by TILLING Approach
Source: Plants (Basel). 2023 Feb 28;12(5):1077. doi: 10.3390/plants12051077 (PMC10005565; doi:10.3390/plants12051077)
Supplement: Supplementary file 1 [file plants-12-01077-s001.zip › plants-2194218-supplementary.xlsx]

## Sheet: List1
Gene name	Sequence
NCS2-F	TTGGGCATCCTTTTCCGCTT
NCS2-R	ATTTGATCCTGCAGGGTTGTG
CNMT-F	AAGGAGGGGTAACCTCGTGT
CNMT-R	TCTGACCGTGGTGGTGAGTA
NMCH-F	ATCCGCTTGAGGTGGTCTTC
NMCH-R	ACCCTGGTGAGCCCAATTAC
4OMT-F	ACTCTGCATTTCCTTGCCTT
4OMT-R	ACTGGTTTTAGCTTCATGTCGG
SALS-F	ACGGAACACCTGATTGGGAC
SALS-R	CAACGCGCACATGAATGACA
SALR-F	AACGGAACACCTGATTGGGA
SALR-F	ACGTTGGGTTGAAGATCCC
SALAT-F	TCGGGATCTTCAACCCAACG
SALAT-R	AGAGCTTCTTCGGTGTGACC
CODM-F	GGTTCAGGTATTAGAGTCTGGAA
CODM-R	TCCTCTGTTTGATGTGGTTAACTT
T6ODM-F	GCCAAACCATCTAGGGAAATGC
T6ODM-R	GGTCTATGAAAGGGAGCGGG
COR-F	GGTAGCGGTCCACGCA
COR-R	ACCTACGCCTTTTCAGACCT
